# Supplementary material for: Bile Canalicular Bitter Taste Receptors Inhibit β-Adrenergic Receptor-Induced Lipolysis in Steatotic Hepatocytes
Source: Int J Mol Sci. 2026 Apr 2;27(7):3226. doi: 10.3390/ijms27073226 (PMC13073796; doi:10.3390/ijms27073226)
Supplement: Supplementary file 1 [file ijms-27-03226-s001.zip]

Archive with 1 entries (1 files):
- ijms-4206344-supplementary.pdf
